# Supplementary material for: Swallowing kinematics and submental muscles activation during a newly designed maneuver called Mouth Open Swallowing Maneuver: A comparative study
Source: PLoS One. 2024 Mar 25;19(3):e0299845. doi: 10.1371/journal.pone.0299845 (PMC10962842; doi:10.1371/journal.pone.0299845)
Supplement: S1 Raw data — (XLSX) [file pone.0299845.s002.xlsx]

## Sheet: Kinematic analysis 
Kinematic analysis		DS								THM								MOSM								MM
		hyoid				larynx				hyoid				larynx				hyoid				larynx				hyoid				larynx				C2-4 length
	coin	x	x-mm	y	y-mm	x	x-mm	y	y-mm	x	x-mm	y	y-mm	x	x-mm	y	y-mm	x	x-mm	y	y-mm	x	x-mm	y	y-mm	x	x-mm	y	y-mm	x	x-mm	y
initial position
50	41	85	35.2439	54	22.3902	29	12.0244	-23	-9.53659	81	33.5854	49	20.3171	30	12.439	-25	-10.3659	78	32.3415	39	16.1707	28	11.6098	-28	-11.6098	88	36.4878	47	19.4878	32	13.2683	-15	-6.21951	86
49	41	80	33.1707	32	13.2683	23	9.53659	-40	-16.5854	87	36.0732	45	18.6585	25	10.3659	-24	-9.95122	84	34.8293	54	22.3902	27	11.1951	-20	-8.29268	84	34.8293	40	16.5854	25	10.3659	-30	-12.439	80
48	42	78	31.5714	8	3.2381	26	10.5238	-48	-19.4286	76	30.7619	9	3.64286	23	9.30952	-51	-20.6429	84	34	-6	-2.42857	27	10.9286	-45	-18.2143	81	32.7857	20	8.09524	29	11.7381	-43	-17.4048	70
47	47	101	36.5319	42	15.1915	20	7.23404	-36	-13.0213	93	33.6383	32	11.5745	25	9.04255	-36	-13.0213	96	34.7234	33	11.9362	28	10.1277	-40	-14.4681	95	34.3617	30	10.8511	25	9.04255	-38	-13.7447	88
46	47	93	33.6383	42	15.1915	27	9.76596	-46	-16.6383	95	34.3617	48	17.3617	27	9.76596	-46	-16.6383	88	31.8298	40	14.4681	31	11.2128	-54	-19.5319	95	34.3617	41	14.8298	29	10.4894	-49	-17.7234	88
45	45	74	27.9556	43	16.2444	26	9.82222	-25	-9.44444	72	27.2	48	18.1333	25	9.44444	-20	-7.55556	76	28.7111	24	9.06667	31	11.7111	-32	-12.0889	73	27.5778	42	15.8667	27	10.2	-18	-6.8	78
44	47	76	27.4894	27	9.76596	25	9.04255	-35	-12.6596	76	27.4894	21	7.59574	28	10.1277	-35	-12.6596	75	27.1277	31	11.2128	28	10.1277	-36	-13.0213	77	27.8511	27	9.76596	25	9.04255	-36	-13.0213	81
43	45	81	30.6	30	11.3333	32	12.0889	-43	-16.2444	79	29.8444	23	8.68889	28	10.5778	-47	-17.7556	86	32.4889	7	2.64444	31	11.7111	-62	-23.4222	80	30.2222	30	11.3333	32	12.0889	-40	-15.1111	70
42	49	78	27.0612	55	19.0816	30	10.4082	-26	-9.02041	77	26.7143	42	14.5714	29	10.0612	-22	-7.63265	76	26.3673	38	13.1837	29	10.0612	-26	-9.02041	70	24.2857	40	13.8776	28	9.71429	-24	-8.32653	82
41	47	84	30.383	20	7.23404	22	7.95745	-58	-20.9787	86	31.1064	24	8.68085	20	7.23404	-55	-19.8936	81	29.2979	11	3.97872	15	5.42553	-52	-18.8085	84	30.383	15	5.42553	16	5.78723	-57	-20.617	88
40	43	99	39.1395	9	3.55814	36	14.2326	-51	-20.1628	95	37.5581	4	1.5814	31	12.2558	-49	-19.3721	99	39.1395	6	2.37209	36	14.2326	-54	-21.3488	95	37.5581	10	3.95349	32	12.6512	-47	-18.5814	81
39	44	93	35.9318	35	13.5227	33	12.75	-28	-10.8182	93	35.9318	33	12.75	36	13.9091	-35	-13.5227	88	34	19	7.34091	30	11.5909	-37	-14.2955	95	36.7045	40	15.4545	34	13.1364	-27	-10.4318	84
38	48	91	32.2292	26	9.20833	19	6.72917	-42	-14.875	88	31.1667	29	10.2708	18	6.375	-38	-13.4583	92	32.5833	23	8.14583	23	8.14583	-39	-13.8125	92	32.5833	45	15.9375	25	8.85417	-20	-7.08333	97
37	44	69	26.6591	50	19.3182	26	10.0455	-20	-7.72727	68	26.2727	49	18.9318	20	7.72727	-18	-6.95455	65	25.1136	57	22.0227	21	8.11364	-20	-7.72727	66	25.5	59	22.7955	20	7.72727	-10	-3.86364	65
36	45	113	42.6889	40	15.1111	38	14.3556	-41	-15.4889	116	43.8222	40	15.1111	42	15.8667	-35	-13.2222	116	43.8222	18	6.8	41	15.4889	-40	-15.1111	112	42.3111	35	13.2222	39	14.7333	-36	-13.6	72
35	47	82	29.6596	43	15.5532	34	12.2979	-19	-6.87234	76	27.4894	49	17.7234	31	11.2128	-20	-7.23404	74	26.766	49	17.7234	33	11.9362	-22	-7.95745	83	30.0213	45	16.2766	33	11.9362	-23	-8.31915	76
34	47	104	37.617	59	21.3404	31	11.2128	-22	-7.95745	100	36.1702	40	14.4681	27	9.76596	-33	-11.9362	98	35.4468	60	21.7021	36	13.0213	-22	-7.95745	95	34.3617	74	26.766	29	10.4894	-18	-6.51064	93
33	51	84	28	48	16	32	10.6667	-21	-7	86	28.6667	48	16	29	9.66667	-27	-9	85	28.3333	37	12.3333	32	10.6667	-27	-9	83	27.6667	48	16	31	10.3333	-33	-11	91
32	51	99	33	40	13.3333	39	13	-59	-19.6667	98	32.6667	44	14.6667	40	13.3333	-45	-15	101	33.6667	50	16.6667	33	11	-46	-15.3333	104	34.6667	65	21.6667	40	13.3333	-46	-15.3333	89
31	50	90	30.6	0	0	25	8.5	-71	-24.14	89	30.26	7	2.38	30	10.2	-74	-25.16	96	32.64	-26	-8.84	28	9.52	-78	-26.52	88	29.92	4	1.36	24	8.16	-96	-32.64	86
30	46	75	27.7174	21	7.76087	27	9.97826	-54	-19.9565	79	29.1957	19	7.02174	24	8.86957	-55	-20.3261	81	29.9348	20	7.3913	29	10.7174	-49	-18.1087	79	29.1957	24	8.86957	27	9.97826	-47	-17.3696	85
29	46	90	33.2609	11	4.06522	27	9.97826	-60	-22.1739	91	33.6304	10	3.69565	30	11.087	-60	-22.1739	97	35.8478	-1	-0.369565	31	11.4565	-65	-24.0217	92	34	13	4.80435	34	12.5652	-55	-20.3261	82
28	42	90	36.4286	28	11.3333	24	9.71429	-39	-15.7857	92	37.2381	33	13.3571	21	8.5	-43	-17.4048	91	36.8333	22	8.90476	23	9.30952	-44	-17.8095	86	34.8095	33	13.3571	23	9.30952	-36	-14.5714	87
27	48	98	34.7083	21	7.4375	23	8.14583	-44	-15.5833	96	34	12	4.25	19	6.72917	-49	-17.3542	105	37.1875	22	7.79167	26	9.20833	-51	-18.0625	96	34	21	7.4375	23	8.14583	-46	-16.2917	91
26	44	77	29.75	14	5.40909	25	9.65909	-37	-14.2955	74	28.5909	26	10.0455	25	9.65909	-28	-10.8182	74	28.5909	26	10.0455	24	9.27273	-33	-12.75	79	30.5227	31	11.9773	28	10.8182	-23	-8.88636	75
25	46	91	33.6304	54	19.9565	37	13.6739	-23	-8.5	87	32.1522	55	20.3261	33	12.1957	-20	-7.3913	96	35.4783	46	17	35	12.9348	-21	-7.76087	92	34	52	19.2174	36	13.3043	-15	-5.54348	78
24	50	95	32.3	36	12.24	28	9.52	-35	-11.9	94	31.96	42	14.28	32	10.88	-33	-11.22	84	28.56	18	6.12	31	10.54	-44	-14.96	93	31.62	26	8.84	36	12.24	-38	-12.92	82
23	50	107	36.38	39	13.26	44	14.96	-68	-23.12	107	36.38	42	14.28	44	14.96	-62	-21.08	107	36.38	37	12.58	44	14.96	-67	-22.78	110	37.4	40	13.6	45	15.3	-60	-20.4	92
22	49	83	28.7959	52	18.0408	37	12.8367	-20	-6.93878	84	29.1429	58	20.1224	33	11.449	-13	-4.5102	77	26.7143	48	16.6531	38	13.1837	-28	-9.71429	86	29.8367	38	13.1837	29	10.0612	-11	-3.81633	81
21	45	82	30.9778	16	6.04444	29	10.9556	-44	-16.6222	82	30.9778	3	1.13333	27	10.2	-51	-19.2667	81	30.6	17	6.42222	29	10.9556	-39	-14.7333	79	29.8444	1	0.377778	27	10.2	-51	-19.2667	81
20	51	87	29	25	8.33333	27	9	-25	-8.33333	88	29.3333	34	11.3333	27	9	-21	-7	91	30.3333	37	12.3333	31	10.3333	-22	-7.33333	86	28.6667	30	10	32	10.6667	-23	-7.66667	90
19	52	107	34.9808	17	5.55769	34	11.1154	-71	-23.2115	110	35.9615	21	6.86538	33	10.7885	-68	-22.2308	113	36.9423	7	2.28846	28	9.15385	-69	-22.5577	105	34.3269	14	4.57692	25	8.17308	-62	-20.2692	111
18	51	85	28.3333	39	13	33	11	-30	-10	94	31.3333	32	10.6667	39	13	-37	-12.3333	90	30	54	18	37	12.3333	-24	-8	93	31	57	19	35	11.6667	-24	-8	93
17	49	78	27.0612	26	9.02041	40	13.8776	-40	-13.8776	80	27.7551	27	9.36735	32	11.102	-39	-13.5306	77	26.7143	22	7.63265	37	12.8367	-63	-21.8571	81	28.102	19	6.59184	30	10.4082	-43	-14.9184	76
16	50	90	30.6	8	2.72	38	12.92	-51	-17.34	87	29.58	3	1.02	35	11.9	-51	-17.34	88	29.92	-25	-8.5	33	11.22	-63	-21.42	85	28.9	3	1.02	37	12.58	-44	-14.96	73
15	50	100	34	38	12.92	44	14.96	-31	-10.54	101	34.34	32	10.88	45	15.3	-32	-10.88	101	34.34	18	6.12	43	14.62	-44	-14.96	106	36.04	37	12.58	44	14.96	-33	-11.22	78
14	45	90	34	31	11.7111	33	12.4667	-18	-6.8	91	34.3778	31	11.7111	31	11.7111	-14	-5.28889	91	34.3778	-10	-3.77778	35	13.2222	-56	-21.1556	92	34.7556	22	8.31111	35	13.2222	-20	-7.55556	80
13	47	79	28.5745	22	7.95745	32	11.5745	-66	-23.8723	77	27.8511	28	10.1277	26	9.40426	-60	-21.7021	77	27.8511	39	14.1064	27	9.76596	-56	-20.2553	77	27.8511	28	10.1277	28	10.1277	-58	-20.9787	75
12	47	85	30.7447	29	10.4894	35	12.6596	-45	-16.2766	86	31.1064	34	12.2979	36	13.0213	-47	-17	82	29.6596	38	13.7447	34	12.2979	-39	-14.1064	89	32.1915	34	12.2979	32	11.5745	-41	-14.8298	80
11	50	90	30.6	56	19.04	36	12.24	-13	-4.42	92	31.28	57	19.38	36	12.24	-8	-2.72	90	30.6	56	19.04	34	11.56	-11	-3.74	91	30.94	44	14.96	37	12.58	-15	-5.1	84
10	47	78	28.2128	37	13.383	33	11.9362	-43	-15.5532	79	28.5745	28	10.1277	37	13.383	-42	-15.1915	77	27.8511	39	14.1064	32	11.5745	-35	-12.6596	78	28.2128	39	14.1064	36	13.0213	-37	-13.383	78
9	58	123	36.0517	74	21.6897	58	17	-46	-13.4828	120	35.1724	72	21.1034	58	17	-40	-11.7241	115	33.7069	31	9.08621	57	16.7069	-102	-29.8966	120	35.1724	68	19.931	55	16.1207	-42	-12.3103	102
8	50	87	29.58	0	0	39	13.26	-99	-33.66	90	30.6	13	4.42	41	13.94	-99	-33.66	107	36.38	-4	-1.36	45	15.3	-116	-39.44	90	30.6	8	2.72	34	11.56	-101	-34.34	85
7	47	77	27.8511	61	22.0638	32	11.5745	-6	-2.17021	76	27.4894	57	20.617	32	11.5745	-10	-3.61702	75	27.1277	55	19.8936	35	12.6596	-12	-4.34043	79	28.5745	58	20.9787	31	11.2128	-19	-6.87234	82
6	49	85	29.4898	70	24.2857	35	12.1429	11	3.81633	92	31.9184	70	24.2857	33	11.449	-2	-0.693878	89	30.8776	54	18.7347	33	11.449	4	1.38776	89	30.8776	87	30.1837	33	11.449	20	6.93878	76
5	49	90	31.2245	63	21.8571	33	11.449	-6	-2.08163	92	31.9184	67	23.2449	30	10.4082	-6	-2.08163	98	34	48	16.6531	31	10.7551	-15	-5.20408	85	29.4898	54	18.7347	29	10.0612	-11	-3.81633	67
4	50	83	28.22	49	16.66	29	9.86	-22	-7.48	83	28.22	52	17.68	31	10.54	-21	-7.14	89	30.26	48	16.32	31	10.54	-21	-7.14	86	29.24	45	15.3	28	9.52	-29	-9.86	86
3	49	101	35.0408	15	5.20408	37	12.8367	-54	-18.7347	95	32.9592	7	2.42857	38	13.1837	-44	-15.2653	97	33.6531	-19	-6.59184	40	13.8776	-64	-22.2041	98	34	9	3.12245	41	14.2245	-44	-15.2653	66
2	46	77	28.4565	53	19.587	36	13.3043	-32	-11.8261	75	27.7174	56	20.6957	34	12.5652	-27	-9.97826	82	30.3043	43	15.8913	36	13.3043	-37	-13.6739	80	29.5652	58	21.4348	36	13.3043	-20	-7.3913	78
1	49	108	37.4694	18	6.2449	41	14.2245	-69	-23.9388	112	38.8571	17	5.89796	35	12.1429	-59	-20.4694	105	36.4286	22	7.63265	35	12.1429	-70	-24.2857	112	38.8571	7	2.42857	36	12.4898	-71	-24.6327	90
Maximum position
50	41	112	46.439	77	31.9268	39	16.1707	27	11.1951	105	43.5366	82	34	34	14.0976	28	11.6098	107	44.3659	82	34	35	14.5122	30	12.439	105	43.5366	76	31.5122	33	13.6829	20	8.29268
49	41	103	42.7073	57	23.6341	34	14.0976	3	1.2439	105	43.5366	64	26.5366	35	14.5122	12	4.97561	102	42.2927	79	32.7561	38	15.7561	20	8.29268	102	42.2927	61	25.2927	32	13.2683	9	3.73171
48	42	102	41.2857	46	18.619	34	13.7619	12	4.85714	87	35.2143	26	10.5238	30	12.1429	3	1.21429	98	39.6667	50	20.2381	41	16.5952	19	7.69048	94	38.0476	56	22.6667	38	15.381	14	5.66667
47	47	114	41.234	87	31.4681	37	13.383	26	9.40426	108	39.0638	82	29.6596	32	11.5745	24	8.68085	110	39.7872	95	34.3617	36	13.0213	41	14.8298	110	39.7872	85	30.7447	34	12.2979	22	7.95745
46	47	96	34.7234	74	26.766	36	13.0213	4	1.44681	108	39.0638	77	27.8511	35	12.6596	11	3.97872	109	39.4255	90	32.5532	35	12.6596	26	9.40426	105	37.9787	63	22.7872	32	11.5745	5	1.80851
45	45	100	37.7778	72	27.2	40	15.1111	24	9.06667	91	34.3778	71	26.8222	34	12.8444	23	8.68889	87	32.8667	66	24.9333	33	12.4667	23	8.68889	89	33.6222	64	24.1778	33	12.4667	20	7.55556
44	47	95	34.3617	52	18.8085	41	14.8298	14	5.06383	118	42.6809	56	20.2553	66	23.8723	21	7.59574	92	33.2766	58	20.9787	35	12.6596	23	8.31915	87	31.4681	46	16.6383	30	10.8511	11	3.97872
43	45	103	38.9111	46	17.3778	37	13.9778	13	4.91111	103	38.9111	47	17.7556	38	14.3556	13	4.91111	96	36.2667	41	15.4889	36	13.6	6	2.26667	97	36.6444	62	23.4222	38	14.3556	21	7.93333
42	49	108	37.4694	74	25.6735	45	15.6122	37	12.8367	119	41.2857	93	32.2653	47	16.3061	56	19.4286	115	39.898	94	32.6122	46	15.9592	55	19.0816	98	34	59	20.4694	34	11.7959	24	8.32653
41	47	119	43.0426	33	11.9362	32	11.5745	-1	-0.361702	120	43.4043	59	21.3404	35	12.6596	15	5.42553	122	44.1277	48	17.3617	31	11.2128	8	2.89362	115	41.5957	49	17.7234	31	11.2128	-2	-0.723404
40	43	104	41.1163	46	18.186	32	12.6512	-7	-2.76744	101	39.9302	50	19.7674	34	13.4419	-5	-1.97674	102	40.3256	58	22.9302	35	13.8372	3	1.18605	94	37.1628	52	20.5581	34	13.4419	-11	-4.34884
39	44	132	51	68	26.2727	52	20.0909	20	7.72727	120	46.3636	83	32.0682	41	15.8409	29	11.2045	120	46.3636	60	23.1818	41	15.8409	20	7.72727	107	41.3409	62	23.9545	34	13.1364	12	4.63636
38	48	112	39.6667	67	23.7292	33	11.6875	26	9.20833	110	38.9583	73	25.8542	34	12.0417	30	10.625	107	37.8958	85	30.1042	34	12.0417	39	13.8125	107	37.8958	125	44.2708	38	13.4583	63	22.3125
37	44	88	34	69	26.6591	33	12.75	30	11.5909	92	35.5455	74	28.5909	31	11.9773	34	13.1364	86	33.2273	86	33.2273	26	10.0455	42	16.2273	88	34	78	30.1364	29	11.2045	36	13.9091
36	45	126	47.6	58	21.9111	43	16.2444	6	2.26667	119	44.9556	77	29.0889	45	17	18	6.8	126	47.6	67	25.3111	48	18.1333	14	5.28889	115	43.4444	75	28.3333	48	18.1333	9	3.4
35	47	92	33.2766	71	25.6809	34	12.2979	34	12.2979	91	32.9149	71	25.6809	36	13.0213	29	10.4894	95	34.3617	74	26.766	35	12.6596	31	11.2128	91	32.9149	75	27.1277	34	12.2979	34	12.2979
34	47	119	43.0426	99	35.8085	47	17	44	15.9149	117	42.3191	89	32.1915	48	17.3617	38	13.7447	118	42.6809	92	33.2766	47	17	46	16.6383	113	40.8723	99	35.8085	44	15.9149	45	16.2766
33	51	107	35.6667	70	23.3333	36	12	24	8	101	33.6667	73	24.3333	32	10.6667	26	8.66667	103	34.3333	61	20.3333	35	11.6667	22	7.33333	100	33.3333	74	24.6667	34	11.3333	21	7
32	51	114	38	58	19.3333	36	12	-7	-2.33333	117	39	77	25.6667	38	12.6667	15	5	120	40	77	25.6667	33	11	24	8	105	35	86	28.6667	39	13	14	4.66667
31	50	111	37.74	29	9.86	30	10.2	-31	-10.54	113	38.42	33	11.22	30	10.2	-24	-8.16	118	40.12	29	9.86	29	9.86	-19	-6.46	108	36.72	31	10.54	31	10.54	-27	-9.18
30	46	101	37.3261	57	21.0652	32	11.8261	-7	-2.58696	98	36.2174	54	19.9565	28	10.3478	-6	-2.21739	105	38.8043	62	22.913	35	12.9348	4	1.47826	105	38.8043	66	24.3913	36	13.3043	4	1.47826
29	46	107	39.5435	47	17.3696	38	14.0435	-7	-2.58696	107	39.5435	41	15.1522	38	14.0435	-11	-4.06522	115	42.5	50	18.4783	45	16.6304	-6	-2.21739	112	41.3913	39	14.413	40	14.7826	-14	-5.17391
28	42	111	44.9286	58	23.4762	34	13.7619	13	5.2619	107	43.3095	66	26.7143	36	14.5714	11	4.45238	109	44.119	68	27.5238	34	13.7619	19	7.69048	113	45.7381	75	30.3571	36	14.5714	22	8.90476
27	48	137	48.5208	63	22.3125	42	14.875	11	3.89583	136	48.1667	75	26.5625	43	15.2292	23	8.14583	141	49.9375	72	25.5	42	14.875	30	10.625	132	46.75	61	21.6042	43	15.2292	6	2.125
26	44	91	35.1591	53	20.4773	35	13.5227	13	5.02273	97	37.4773	49	18.9318	38	14.6818	15	5.79545	97	37.4773	46	17.7727	34	13.1364	14	5.40909	95	36.7045	67	25.8864	37	14.2955	24	9.27273
25	46	121	44.7174	59	21.8043	53	19.587	22	8.13043	116	42.8696	72	26.6087	51	18.8478	30	11.087	116	42.8696	70	25.8696	47	17.3696	31	11.4565	116	42.8696	98	36.2174	57	21.0652	46	17
24	50	125	42.5	64	21.76	41	13.94	12	4.08	122	41.48	68	23.12	41	13.94	15	5.1	109	37.06	61	20.74	40	13.6	3	1.02	118	40.12	65	22.1	43	14.62	4	1.36
23	50	132	44.88	77	26.18	57	19.38	20	6.8	128	43.52	74	25.16	54	18.36	21	7.14	136	46.24	82	27.88	58	19.72	27	9.18	133	45.22	88	29.92	60	20.4	22	7.48
22	49	108	37.4694	78	27.0612	44	15.2653	39	13.5306	114	39.551	78	27.0612	52	18.0408	41	14.2245	108	37.4694	63	21.8571	41	14.2245	28	9.71429	122	42.3265	88	30.5306	51	17.6939	52	18.0408
21	45	98	37.0222	32	12.0889	38	14.3556	-7	-2.64444	94	35.5111	37	13.9778	34	12.8444	-3	-1.13333	93	35.1333	35	13.2222	32	12.0889	0	0	93	35.1333	33	12.4667	32	12.0889	-9	-3.4
20	51	108	36	43	14.3333	45	15	12	4	105	35	55	18.3333	43	14.3333	21	7	106	35.3333	56	18.6667	47	15.6667	26	8.66667	104	34.6667	50	16.6667	42	14	19	6.33333
19	52	140	45.7692	79	25.8269	51	16.6731	3	0.980769	136	44.4615	85	27.7885	46	15.0385	14	4.57692	149	48.7115	76	24.8462	50	16.3462	12	3.92308	140	45.7692	187	61.1346	50	16.3462	16	5.23077
18	51	110	36.6667	73	24.3333	37	12.3333	23	7.66667	113	37.6667	71	23.6667	41	13.6667	24	8	104	34.6667	90	30	39	13	40	13.3333	108	36	77	25.6667	37	12.3333	31	10.3333
17	49	91	31.5714	47	16.3061	37	12.8367	4	1.38776	101	35.0408	52	18.0408	38	13.1837	16	5.55102	94	32.6122	56	19.4286	36	12.4898	14	4.85714	93	32.2653	58	20.1224	36	12.4898	15	5.20408
16	50	103	35.02	34	11.56	34	11.56	-2	-0.68	103	35.02	34	11.56	37	12.58	-4	-1.36	104	35.36	34	11.56	40	13.6	1	0.34	101	34.34	17	5.78	36	12.24	-13	-4.42
15	50	120	40.8	69	23.46	52	17.68	21	7.14	121	41.14	66	22.44	51	17.34	20	6.8	114	38.76	47	15.98	43	14.62	16	5.44	120	40.8	66	22.44	51	17.34	19	6.46
14	45	101	38.1556	38	14.3556	35	13.2222	22	8.31111	101	38.1556	43	16.2444	36	13.6	24	9.06667	97	36.6444	50	18.8889	35	13.2222	29	10.9556	96	36.2667	56	21.1556	35	13.2222	20	7.55556
13	47	95	34.3617	59	21.3404	36	13.0213	7	2.53191	92	33.2766	59	21.3404	33	11.9362	13	4.70213	91	32.9149	66	23.8723	31	11.2128	20	7.23404	90	32.5532	65	23.5106	32	11.5745	10	3.61702
12	47	103	37.2553	44	15.9149	43	15.5532	-5	-1.80851	109	39.4255	52	18.8085	46	16.6383	2	0.723404	100	36.1702	62	22.4255	39	14.1064	14	5.06383	102	36.8936	52	18.8085	42	15.1915	-6	-2.17021
11	50	114	38.76	61	20.74	50	17	34	11.56	113	38.42	72	24.48	45	15.3	34	11.56	113	38.42	73	24.82	44	14.96	38	12.92	94	31.96	51	17.34	38	12.92	22	7.48
10	47	94	34	60	21.7021	44	15.9149	16	5.78723	92	33.2766	58	20.9787	45	16.2766	21	7.59574	93	33.6383	64	23.1489	44	15.9149	27	9.76596	87	31.4681	60	21.7021	42	15.1915	11	3.97872
9	58	145	42.5	119	34.8793	61	17.8793	36	10.5517	139	40.7414	128	37.5172	57	16.7069	35	10.2586	154	45.1379	105	30.7759	64	18.7586	28	8.2069	114	33.4138	94	27.5517	53	15.5345	2	0.586207
8	50	97	32.98	64	21.76	36	12.24	-13	-4.42	114	38.76	58	19.72	40	13.6	-13	-4.42	112	38.08	68	23.12	46	15.64	1	0.34	103	35.02	50	17	35	11.9	-24	-8.16
7	47	113	40.8723	77	27.8511	51	18.4468	41	14.8298	107	38.7021	79	28.5745	50	18.0851	47	17	105	37.9787	80	28.9362	47	17	41	14.8298	97	35.0851	80	28.9362	41	14.8298	41	14.8298
6	49	101	35.0408	94	32.6122	42	14.5714	58	20.1224	104	36.0816	93	32.2653	44	15.2653	57	19.7755	105	36.4286	76	26.3673	45	15.6122	52	18.0408	99	34.3469	106	36.7755	41	14.2245	64	22.2041
5	49	111	38.5102	85	29.4898	44	15.2653	42	14.5714	115	39.898	89	30.8776	53	18.3878	44	15.2653	99	34.3469	95	32.9592	39	13.5306	44	15.2653	94	32.6122	61	21.1633	33	11.449	25	8.67347
4	50	106	36.04	85	28.9	42	14.28	36	12.24	109	37.06	94	31.96	39	13.26	40	13.6	107	36.38	88	29.92	39	13.26	43	14.62	106	36.04	104	35.36	41	13.94	43	14.62
3	49	107	37.1224	21	7.28571	40	13.8776	0	0	110	38.1633	17	5.89796	45	15.6122	0	0	109	37.8163	3	1.04082	46	15.9592	-11	-3.81633	103	35.7347	28	9.71429	38	13.1837	-5	-1.73469
2	46	93	34.3696	86	31.7826	32	11.8261	32	11.8261	97	35.8478	83	30.6739	36	13.3043	36	13.3043	94	34.7391	80	29.5652	33	12.1957	28	10.3478	85	31.413	85	31.413	31	11.4565	33	12.1957
1	49	126	43.7143	62	21.5102	42	14.5714	-2	-0.693878	123	42.6735	70	24.2857	38	13.1837	-1	-0.346939	128	44.4082	62	21.5102	39	13.5306	3	1.04082	122	42.3265	64	22.2041	39	13.5306	4	1.38776

## Sheet: Submental Muscles Activitaion
Submental Muscles Activitaion
		DS %MVC	THM %MVC	MOSM %MVC	MM %MVC
50		25	8.1	9.2	19.1
49		27.9	20.6	24.6	20.2
48		8.4	9.7	9.2	10.2
47		18.03	12.3	8.3	11.6
46		27.5	14.4	5.4	51.9
45		12.8	11.2	12.07	10
44		10.8	13.3	12.9	26.1
43		11.8	6.48	5.36	20.09
42		8	44	11.7	12
41		19.99	37.2	34.5	20
40		14.3	12.2	10.5	11.1
39		3.26	3.39	5.1	4.7
38		14.1	7.6	7.48	11.6
37		10.51	14.33	4.37	5.58
36		38.76	39.62	34.73	17.52
35		13.65	12.97	29.11	10.35
34		5.4	5.65	3.81	12.82
33		5.19	8.35	16.58	4.41
32		11.08	7.72	4.99	14.66
31		3.8	6.92	3.01	6.02
30		3.08	3.56	3.01	6.02
29		11.1	14.5	5.02	27.23
28		8.06	3.94	2.84	5.66
27		5.81	6.89	5.73	6.42
26		15.26	9.56	4.57	7.1
25		29.31	13.18	8.17	19.23
24		13.91	30.35	16.69	24.8
23		20.55	9.7	3.14	32.19
22		20.27	13.71	4.53	23.13
21		5.81	5.64	5.73	7.31
20		9.41	9.13	7.16	7.91
19		4.7	21.46	7.88	6.88
18		10.88	16.61	2.46	5.89
17		11.28	15.33	20.13	12.58
16		6.26	7.87	7.28	5.44
15		13.42	10.35	6.58	6.05
14		5.79	3.71	3.81	6.95
13		8.11	10.11	5.75	32.41
12		4.9	10.28	3.81	10.22
11		9.86	22.96	17.05	6.35
10		13.13	20.46	13.28	25.48
9		10.27	10.37	12.03	6.83
8		1.43	3.48	2.69	1.4
7		10.86	15.1	15.6	12.73
6		34.7	23.73	14.73	5.56
5		6.85	4.88	10.92	5.4
4		15.58	11.09	24.82	12.27
3		19.97	5.14	12.01	15.91
2		4.38	7.19	4.99	4.89
1		7.56	6.41	1.8	3.5
